# Supplementary material for: Multiple Scattering-Enhanced Fluorescence Within Randomly Oriented Low-Index Polymer Nanofiber Sensors
Source: Biosensors (Basel). 2025 Feb 8;15(2):97. doi: 10.3390/bios15020097 (PMC11853261; doi:10.3390/bios15020097)
Supplement: Supplementary file 1 [file biosensors-15-00097-s001.zip]

Archive with 1 entries (1 files):
- biosensors-3454588-supplementary.pdf
